# Supplementary material for: Shikonin Inhibits Cell Growth of Sunitinib-Resistant Renal Cell Carcinoma by Activating the Necrosome Complex and Inhibiting the AKT/mTOR Signaling Pathway
Source: Cancers (Basel). 2022 Feb 22;14(5):1114. doi: 10.3390/cancers14051114 (PMC8909272; doi:10.3390/cancers14051114)
Supplement: Supplementary file 1 [file cancers-14-01114-s001.zip]

Archive with 1 entries (1 files):
- cancers-1513825-supplementary.pdf
